# Supplementary material for: Impact of Different Carbon Sources on Volatile Organic Compounds (VOCs) Produced during Fermentation by Levilactobacillus brevis WLP672 Measured Using Proton Transfer Reaction Time-of-Flight Mass Spectrometry (PTR-ToF-MS)
Source: Molecules. 2024 Jul 11;29(14):3275. doi: 10.3390/molecules29143275 (PMC11279293; doi:10.3390/molecules29143275)
Supplement: Supplementary file 1 [file molecules-29-03275-s001.zip]

Archive with 1 entries (1 files):
- molecules-3045648-supplementary.pdf
